# Supplementary material for: Utilization of electronic health records and associated factors among nurses in a faith-based teaching hospital, Ilishan, Nigeria
Source: JAMIA Open. 2023 Aug 4;6(3):ooad059. doi: 10.1093/jamiaopen/ooad059 (PMC10403426; doi:10.1093/jamiaopen/ooad059)
Supplement: ooad059_Supplementary_Data [file ooad059_supplementary_data.zip]

Archive with 1 entries (1 files):
- EHR DATASET.sav
